# Supplementary material for: Resolution of Halogenated Mandelic Acids through Enantiospecific Co-Crystallization with Levetiracetam
Source: Molecules. 2021 Sep 12;26(18):5536. doi: 10.3390/molecules26185536 (PMC8465588; doi:10.3390/molecules26185536)
Supplement: Supplementary file 1 [file molecules-26-05536-s001.zip]

Archive with 1 entries (1 files):
- molecules-1380809-supplementary.pdf
